# Supplementary material for: The effect of surgical repair of the chest on postural stability among patients with pectus excavatum
Source: Sci Rep. 2024 Jan 2;14:45. doi: 10.1038/s41598-023-50645-9 (PMC10762140; doi:10.1038/s41598-023-50645-9)
Supplement: Supplementary file 1 — Supplementary Information. [file 41598_2023_50645_MOESM1_ESM.xlsx]

## Sheet: double stance EO
NO.	PATIENT NO	GROUP	Vavg-EO1 [mm/s]	Vavg-EO2 [mm/s]	VavgAP-EO1 [mm/s]	VavgAP-EO2 [mm/s]	VavgML-EO1 [mm/s]	VavgML-EO2 [mm/s]	SA-EO1 [mm^2]	SA-EO2 [mm^2]	MaxAP-EO1 [mm]	MaxAP-EO2 [mm]	MaxML-EO1 [mm]	MaxML-EO2 [mm]
1	1	EXPERIMENTAL	12.3333	9.36667	7.43333	6.03333	8.3	5.83333	545	264	5.5	6.9	12.3	6.7
2	2	EXPERIMENTAL	15.5	9.93333	11.7	6.83333	7.83333	5.8	682	178	16.4	6.2	6.6	3.7
3	3	EXPERIMENTAL	16.5667	11.4	12.1667	8.56667	8.76667	5.83333	585	602	13.2	13	3.6	8
4	4	EXPERIMENTAL	13.7667	12.3	9.53333	8.13333	7.8	7.5	545	583	8.8	13.9	4.2	11.3
5	5	EXPERIMENTAL	8.3	9.36667	5.76667	6.23333	4.73333	5.6	217	351	7.6	10.1	2.2	13
6	6	EXPERIMENTAL	12.0667	15.8667	7.8	11.1333	7.5	8.83333	1249	1355	23.6	21.8	18	20.8
7	7	EXPERIMENTAL	11.8333	12.3	8.66667	8.96667	6.3	6.53333	201	221	12.3	8.1	2.7	4.5
8	8	EXPERIMENTAL	11.7	15.4	6.7	11.0667	8.16667	8.36667	522	1010	9.8	16.7	11.4	9.4
9	9	EXPERIMENTAL	9.6	11	6.23333	7.7	5.9	6.2	627	1020	15.5	21.9	6	11.4
10	10	EXPERIMENTAL	9.33333	14.9333	5.3	10.2667	6.56667	8.5	275	852	7.7	16.6	3.6	7.3
11	11	EXPERIMENTAL	8.23333	12.0667	5.6	9.23333	4.8	5.76667	222	648	11.1	32	3.2	9.1
12	12	EXPERIMENTAL	11.8	12.4333	7.9	9.9	7.2	5.63333	286	638	7.8	8.5	3.3	9.3
13	13	EXPERIMENTAL	9.03333	11.6667	5.5	7.63333	5.96667	7.03333	263	349	8.5	10.8	3.3	7.4
14	14	EXPERIMENTAL	10.4333	11.4	5.76667	7.66667	7.4	6.86667	446	695	10.9	22.3	7.6	9.4
15	15	EXPERIMENTAL	9.26667	8.06667	6	5.3	5.86667	4.93333	380	312	8.9	13.1	6.9	7.9
16	16	EXPERIMENTAL	8.9	9.06667	6.2	6.26667	5.13333	5.26667	458	305	12.6	10.6	4.9	6.3
17	17	EXPERIMENTAL	12.7667	14.8	6.43333	9.8	9.6	8.8	733	621	13.5	12.2	8.6	17.6
18	18	EXPERIMENTAL	7.43333	9.3	4.3	6.6	5.13333	5.26667	177	260	6.8	18.3	2.7	12.7
19	19	EXPERIMENTAL	8.83333	12.6	5.9	10.3	5.3	5.33333	236	200	8.7	7.7	3.9	2.4
20	20	EXPERIMENTAL	12.2	12.2	6.83333	6.83333	8.66667	8.66667	578	578	9.3	9.3	7.8	7.8
21	21	EXPERIMENTAL	12.3	9.46667	7.63333	6.26667	8	5.76667	503	347	10.2	12.4	3.1	2.7
22	1	CONTROL	9.06667	10.3667	6.44167	7.75	4.98333	5.2	295	915	11.6	27.3	3.3	6.6
23	2	CONTROL	5.75	5.96667	4.25833	4.41667	2.96667	3.1	129	192	7.4	7.4	3.5	4.6
24	3	CONTROL	8.21667	8.13333	6.99167	6.88333	3	3.03333	212	112	12.5	7.2	4.1	2.5
25	4	CONTROL	7.50833	7.98333	6	6.43333	3.35833	3.51667	245	436	12.2	18.8	4.2	3.6
26	5	CONTROL	6.55	6.43333	5.11667	5.03333	3.08333	3.03333	254	261	12.8	16.9	2.5	2.6
27	6	CONTROL	9.46667	9.56667	6.025	6.35	5.925	5.75	345	546	9.4	11.7	7.7	11.9
28	7	CONTROL	7.18333	7.2	4.625	4.48333	4.425	4.58333	136	171	4.7	3.9	4.5	5.9
29	8	CONTROL	6.55	7.26667	4.925	5.25	3.29167	3.91667	176	521	12.1	20.8	3.4	7.2
30	9	CONTROL	8.88333	9.2	6.63333	6.86667	4.525	4.71667	252	317	11.3	18.4	4.7	8
31	10	CONTROL	6.35833	6.25	4.65833	4.51667	3.4	3.4	145	94	9.4	4.9	1.7	2.5
32	11	CONTROL	7.825	7.71667	5.55833	5.48333	4.34167	4.28333	149	188	9.4	9.1	3.5	2.9
33	12	CONTROL	7.425	7.95	5.46667	5.66667	3.91667	4.4	116	349	5	13.9	2.2	3
34	13	CONTROL	7.075	7.41667	4.73333	4.8	4.26667	4.66667	130	188	7	6.8	4.3	4.8
35	14	CONTROL	6.025	5.81667	4.56667	4.43333	3	2.86667	135	111	6.8	6.1	3.2	2.6
36	15	CONTROL	7.225	7.81667	5.725	6.31667	3.35	3.46667	175	244	6.6	9.9	4.4	4.7
37	16	CONTROL	8.025	8.75	5.43333	6.13333	4.76667	4.96667	210	468	7.3	24.8	5	3.7
38	17	CONTROL	6.05	6.26667	4.40833	4.28333	3.08333	3.53333	123	328	12.2	11.6	3.6	10.5
39	18	CONTROL	8.70833	8.98333	7.28333	7.63333	3.40833	3.35	198	180	20	10.7	3	4.2
40	19	CONTROL	5.31667	5.26667	4.21667	4.26667	2.475	2.31667	90	113	5.1	10.3	3.3	3.3
41	20	CONTROL	6.74167	7.01667	5.16667	5.33333	3.30833	3.48333	105	265	6	11.2	2.7	3.2
42	21	CONTROL	6.325	6.51667	4.975	5.25	2.95833	2.85	133	151	5.7	9.8	3.1	2.5
43	22	CONTROL	7.11667	7.3	5.375	5.41667	3.525	3.75	104	182	9.7	7.2	2.1	4.2

## Sheet: double stance EC
NO.	PATIENT NO	GROUP	Vavg-EC1 [mm/s]	Vavg-EC2 [mm/s]	VavgAP-EC1 [mm/s]	VavgAP-EC2 [mm/s]	VavgML-EC1 [mm/s]	VavgML-EC2 [mm/s]	SA-EC1 [mm^2]	SA-EC2 [mm^2]	MaxAP-EC1 [mm]	MaxAP-EC2 [mm]	MaxML-EC1 [mm]	MaxML-EC2 [mm]
1	1	EXPERIMENTAL	12.4	9.03333	8.86667	6.16667	6.83333	5.26667	706	1704	15.1	27.1	6.6	14.5
2	2	EXPERIMENTAL	14.3333	15.4333	11.4667	11.9333	6.46667	7.7	1656	2994	23	14.2	12.4	24.8
3	3	EXPERIMENTAL	22.2667	13.8667	16.5	10.3	11.6333	7.1	2554	1939	27.2	28.8	14.1	13
4	4	EXPERIMENTAL	16.1	19.6	12.5333	16.5333	7.53333	7.56667	1243	3180	20.7	28	6.1	20.4
5	5	EXPERIMENTAL	10.3	11	7.93333	8.36667	5.06667	5.26667	581	537	13.8	12.4	5.5	8.8
6	6	EXPERIMENTAL	13.0333	16.8333	8.3	12.2	8.26667	9.03333	2775	3782	35.8	44.4	25.3	24.2
7	7	EXPERIMENTAL	16.3667	17.1	12.4	13.1	8.23333	8.7	2741	2610	16.6	23.1	18.4	14.5
8	8	EXPERIMENTAL	22.1333	20.4	18.3	16.3667	9.2	9.13333	2846	2811	32.3	18.6	14	16.3
9	9	EXPERIMENTAL	9.33333	10.9667	6.16667	7.43333	5.66667	6.53333	1254	3787	18.7	19.3	17.1	40
10	10	EXPERIMENTAL	13.5667	14.9	10.6333	10.6333	6.43333	8.3	2013	1464	12.1	19.3	15.8	9.2
11	11	EXPERIMENTAL	9.73333	11.4	6.2	8.7	6.1	5.5	1821	1373	30.3	25.9	8.9	11.7
12	12	EXPERIMENTAL	11.6	14.8	7.86667	10.9667	6.86667	7.63333	6107	958	57.8	6.8	25.1	9.7
13	13	EXPERIMENTAL	12.9333	11.1333	9.23333	7.9	7.06667	6.16667	1396	2302	11.9	37.4	16.4	8.4
14	14	EXPERIMENTAL	12.1667	12.1333	7.96667	8.83333	7.46667	6.53333	3120	552	31.8	13.9	22.3	8.1
15	15	EXPERIMENTAL	11.3333	11.9333	7.3	9.26667	7	5.56667	944	2517	26.1	25.8	8.9	23.4
16	16	EXPERIMENTAL	11.3	10.0333	7.96667	6.96667	6.46667	5.73333	1143	1585	10.4	37	15.5	9.8
17	17	EXPERIMENTAL	16.0333	17	10.0333	11.9667	10.1333	9.86667	2914	2066	34.9	38.8	19.2	43.6
18	18	EXPERIMENTAL	9.06667	22.6667	6.36667	12.9	5.2	15.1	2895	4649	23.2	31.7	33.6	102.4
19	19	EXPERIMENTAL	10.6667	18.2333	7.26667	15.3667	6.2	7.16667	1351	1842	23.4	22.8	5.4	13.4
20	20	EXPERIMENTAL	13.5667	13.5667	7.96667	7.96667	9.2	9.2	1794	1794	12.8	12.8	20.4	20.4
21	21	EXPERIMENTAL	14.1333	17.7	10.6667	14.5667	7.13333	7.43333	4249	1851	11.2	27.7	30.6	4.8
22	1	CONTROL	10.6833	11.9667	8.39167	9.01667	4.9	5.93333	1826	1275	37.3	23.6	12.2	8.7
23	2	CONTROL	6.25	6.5	4.99167	5.15	2.8	2.96667	824	590	26.1	19.4	6.5	8.5
24	3	CONTROL	8.71667	8.5	7.98333	7.73333	2.25833	2.35	717	236	21.8	9.8	5.3	3.4
25	4	CONTROL	7.34167	7.95	5.8	6.5	3.30833	3.28333	1439	539	25.3	17.9	18.2	4.5
26	5	CONTROL	9.38333	9.83333	7.85	8.33333	3.60833	3.65	601	2134	22.6	34.5	7.5	15.8
27	6	CONTROL	14.2917	13.5833	9.60833	9.35	8.025	7.55	1268	1468	14.4	22.5	18.6	17.3
28	7	CONTROL	9.75833	9.48333	7.85833	7.71667	4.30833	4.05	1053	540	23.7	16.2	5.2	6.9
29	8	CONTROL	6.70833	7.85	5.34167	6.35	3.00833	3.38333	269	630	10.5	23.6	6.7	5.5
30	9	CONTROL	10.1583	9.71667	7.60833	7.25	5.15	4.96667	1384	711	28.5	20.1	11.2	10.2
31	10	CONTROL	7.95	7.7	6.15	6.03333	3.825	3.61667	1254	633	10.5	10.1	15.7	9.2
32	11	CONTROL	11.7333	10.4667	9.475	8.51667	5.05	4.4	1750	956	28.3	31	7.9	2.3
33	12	CONTROL	10.35	10.4	8.26667	8.26667	4.60833	4.71667	1256	1687	26.9	38.3	3.1	7.7
34	13	CONTROL	7.325	7.61667	5.93333	6.2	3.18333	3.26667	485	1796	12.5	27.4	7	17
35	14	CONTROL	8.73333	8.13333	7.35833	6.85	3.45	3.2	730	549	14.8	6.9	6	7.7
36	15	CONTROL	11.2667	10.1667	10.1417	8.98333	3.33333	3.26667	3081	1226	33.6	19.5	19.3	12.9
37	16	CONTROL	8.78333	10.0333	6.9	8	4.03333	4.43333	2169	1987	14.6	14.7	27.1	17.4
38	17	CONTROL	8.84167	8.58333	7.01667	6.46667	3.89167	4.18333	373	1000	25.1	17.3	4.9	14.1
39	18	CONTROL	8.09167	8.41667	6.94167	7.38333	2.85	2.7	1812	1340	15.8	18.1	18.4	12.8
40	19	CONTROL	7.725	7.75	6.05	6.26667	3.61667	3.36667	1629	805	28.2	16.2	18	10
41	20	CONTROL	11.0333	11.1333	9.125	9.45	4.64167	4.28333	573	739	22.6	20.8	5.9	5.1
42	21	CONTROL	7.81667	7.33333	6.79167	6.35	2.73333	2.6	1286	589	24.1	15.6	12.9	9.5
43	22	CONTROL	10.825	10.7167	9.05833	9.05	4.24167	4.08333	763	1139	21.4	17.4	5.3	12.8

## Sheet: one leg stance EO
NO.	PATIENT NO	GROUP	Vavg-OL-EO1 [mm/s]	Vavg-OL-EO2 [mm/s]	VavgAP-OL-EO1 [mm/s]	VavgAP-OL-EO2 [mm/s]	VavgML-OL-EO1 [mm/s]	VavgML-OL-EO2 [mm/s]	SA-OL-EO1 [mm^2]	SA-OL-EO2 [mm^2]	MaxAP-OL-EO1 [mm]	MaxAP-OL-EO2 [mm]	MaxML-OL-EO1 [mm]	MaxML-OL-EO2 [mm]
1	1	EXPERIMENTAL	40.2667	41.7333	25.2333	24.1667	26.4333	29.1667	4887	2913	26.2	15.1	16	12.9
2	2	EXPERIMENTAL	28.5	32.9667	19.1333	19.7667	17.2	22.3667	1816	2317	21.6	16.5	11.4	18.8
3	3	EXPERIMENTAL	37.7667	38.2667	22.4333	22.6	26.2667	26.6333	3389	3661	25.3	27.3	19	17.1
4	4	EXPERIMENTAL	42.2333	61.3	20.4333	31.9333	33.1333	46.4	2679	4183	16.8	22.4	22.5	16.8
5	5	EXPERIMENTAL	30.4	25.4333	16.7333	18.3333	21.9	14.6	1838	1392	16.2	21.5	12.8	8.3
6	6	EXPERIMENTAL	43.4333	45.4667	24.7333	27.2333	30.6667	30.8667	4801	5080	31.4	37.9	20.9	16.2
7	7	EXPERIMENTAL	41.4333	32.8667	22.2667	17.5667	30.2	24.4	2636	2059	18.3	20.1	20.9	12.8
8	8	EXPERIMENTAL	41.9333	43.3	20.1	22.5	33	32.9667	4561	3162	20.7	15.4	18.6	17.3
9	9	EXPERIMENTAL	51.6333	41.9	31.5333	21.3333	35.8333	32.5333	4987	4961	24.8	23.2	21.9	15.1
10	10	EXPERIMENTAL	32.1667	40.5667	19.5667	26.4333	21.1333	25.8	2227	2427	21.9	20.6	23	10.6
11	11	EXPERIMENTAL	35.4333	30.3333	22.4	16.8667	22.9333	21.6333	3360	1797	23.4	13.4	15.2	15
12	12	EXPERIMENTAL	28.8	41.1	11.2333	25.5	24.3667	27	1069	1946	11.8	12.5	14.6	12.7
13	13	EXPERIMENTAL	36.7333	31.3333	22.5	21.8333	24.7	18.7667	3056	2102	22.3	20.4	11.9	13.2
14	14	EXPERIMENTAL	31.2333	19.3667	14.1	9.36667	25.1	15.1333	2428	1008	26.4	13.6	19.7	9.8
15	15	EXPERIMENTAL	35.4	24.4	21.3667	16.3	24.0333	14.9	3420	1729	19.9	20.5	16.6	10.2
16	16	EXPERIMENTAL	29.5667	29.6	15.8667	18.7667	21.9333	19.2	2038	2212	17.1	16.7	12.6	22.5
17	17	EXPERIMENTAL	47.5	60.1	28.6667	38.3667	32.2667	38.4667	3727	4301	20.4	17.5	16.3	18.4
18	18	EXPERIMENTAL	31.0333	25.0667	20.4333	15.0667	19.2333	16.8333	3327	1559	26.5	12.4	17.2	13.6
19	19	EXPERIMENTAL	32.6	39.7	19.3333	22.7333	22.6	28.0333	3908	2268	32.3	13.7	11.8	11.6
20	20	EXPERIMENTAL	38.1	38.1	20.8667	20.8667	27.7	27.7	2464	2464	16.3	16.3	16.9	16.9
21	21	EXPERIMENTAL	33.8333	27.9333	17.9667	14.6667	25.0667	20.7	1896	1921	20.9	14.2	11.9	12.5
22	1	CONTROL	40.6917	37.8167	30.525	28.15	20.5083	19.4167	4071	3026	33.425	31.75	13.25	13.7
23	2	CONTROL	30.15	30	20.9833	20.1	17.5333	18.3	1710	1903	20.275	19.25	11.3	12
24	3	CONTROL	44.5917	47.6833	31.0083	33.4833	26.4417	28.0167	3412	3944	24.3	25.4	15.525	15.05
25	4	CONTROL	35.5583	38.5167	24.2417	26.3833	21.65	23.3	1838	3147	26.95	26.4	11.7	12.4
26	5	CONTROL	28.7833	30.2	14.975	16.25	21.3917	22.0167	1552	2208	14.75	14	13.325	13.75
27	6	CONTROL	35.65	37.6667	22.2083	23.4167	23.3083	24.7833	3422	3740	31.05	28	40.925	32.65
28	7	CONTROL	35.4	32.8667	22.3667	20.6333	23.0333	21.4667	2384	1867	18.925	18.25	12.975	14.85
29	8	CONTROL	28.2333	29.1333	20.6167	20.4	16.05	17.2	1551	1953	16.95	16.5	8.5	9.3
30	9	CONTROL	24.9083	27.1167	18.125	19.35	13.675	15.2167	1317	2674	23.25	27.8	14.2	15.5
31	10	CONTROL	25.825	25.3167	16.25	15.0667	16.925	17.45	1275	1410	16.325	16.65	7.825	8.35
32	11	CONTROL	40.275	40.05	29.8917	28.7167	21.325	22.4167	3017	3329	24.225	26.25	15.35	16.2
33	12	CONTROL	41.2417	41.4833	30.1	28.7333	23.2417	25.15	2415	2082	17.6	16.1	11.25	11.9
34	13	CONTROL	28.2667	30.6667	15.2583	16.9833	20.7333	22.1333	2239	3749	21.05	22	12.175	12.85
35	14	CONTROL	29.75	27.8333	15.4833	15.1667	22.8083	20.8833	2388	1227	15.25	15.4	15.15	13.1
36	15	CONTROL	27.05	29.1	17.1667	18.4333	17.4833	19.0667	2023	3243	26.225	25.45	10.875	12.55
37	16	CONTROL	24.9167	29.1333	15.1417	16.7167	16.8833	20.6333	877	2705	14.8	17.1	9.675	11.15
38	17	CONTROL	39.2583	40.3167	26.3667	26.6	24.0167	25.0667	2833	2853	17.025	16.55	16.575	15.25
39	18	CONTROL	36.3	36.1333	25.55	25	21.5417	21.9167	2028	3881	23.675	23.85	12.35	14.4
40	19	CONTROL	24.1333	23.3667	12.5083	12.2167	18.075	17.3833	1082	1303	10.05	11.6	14.475	14.15
41	20	CONTROL	39.8667	42.2	27.8333	27.9333	22.9833	25.8333	2490	4058	24.075	25.95	16.125	17.75
42	21	CONTROL	24.7	23.6333	16.2667	15.2667	15.75	15.3	1850	1140	18.875	17.55	18.6	15.8
43	22	CONTROL	36.9667	37.9	19.3333	21.4333	27.6417	26.95	3273	2877	26.2	24.6	15.525	15.45

## Sheet: height weight BMI age
NO.	PATIENT NO	GROUP	BODY HEIGHT [cm]	BODY WEIGHT [kg]	BMI	AGE
1	1	EXPERIMENTAL	176	58.9	19.0147	16.8164
2	2	EXPERIMENTAL	180	58.2	17.963	18.2301
3	3	EXPERIMENTAL	185	70.2	20.5113	15.0712
4	4	EXPERIMENTAL	165	63.8	23.4343	14.8521
5	5	EXPERIMENTAL	185	67.5	19.7224	17.8438
6	6	EXPERIMENTAL	200	70.4	17.6	17.3781
7	7	EXPERIMENTAL	173	59.1	19.7467	17.7123
8	8	EXPERIMENTAL	181	57.5	17.5514	16.7781
9	9	EXPERIMENTAL	174	63.6	21.0067	14.6274
10	10	EXPERIMENTAL	178	60.3	19.0317	16.5616
11	11	EXPERIMENTAL	177	61.3	19.5665	15.0877
12	12	EXPERIMENTAL	185	67.1	19.6056	18.1479
13	13	EXPERIMENTAL	174	54	17.8359	16.8301
14	14	EXPERIMENTAL	170	53.3	18.4429	14.0904
15	15	EXPERIMENTAL	182	63.7	19.2308	16.2247
16	16	EXPERIMENTAL	191	67.1	18.3931	19.5562
17	17	EXPERIMENTAL	177	62.2	19.8538	15.6247
18	18	EXPERIMENTAL	181	59.3	18.1008	16.6219
19	19	EXPERIMENTAL	180	70.6	21.7901	18.9808
20	20	EXPERIMENTAL	180	51.7	15.9568	16.1041
21	21	EXPERIMENTAL	185	59.1	17.2681	17.0247
22	1	CONTROL	186	94	27.1708	16.8301
23	2	CONTROL	180	79.3	24.4753	15.8521
24	3	CONTROL	177	84.6	27.0037	17.6082
25	4	CONTROL	180	76.5	23.6111	16.0192
26	5	CONTROL	190	93.1	25.7895	17.0247
27	6	CONTROL	187	82.1	23.4779	18.6822
28	7	CONTROL	186	88.9	25.6966	15.7836
29	8	CONTROL	189	96	26.8749	15.8658
30	9	CONTROL	180	65	20.0617	18.3288
31	10	CONTROL	184	73.8	21.7982	16.3753
32	11	CONTROL	175	70.8	23.1184	16.0192
33	12	CONTROL	182	77	23.246	17.2932
34	13	CONTROL	181	66.6	20.329	15.8301
35	14	CONTROL	174	61.9	20.4452	21.0548
36	15	CONTROL	179	80.2	25.0304	16.9671
37	16	CONTROL	177	63.8	20.3645	15.9753
38	17	CONTROL	180	101.4	31.2963	19.8822
39	18	CONTROL	176	77.7	25.0839	17.5342
40	19	CONTROL	180	88.2	27.2222	17.6685
41	20	CONTROL	170	69.9	24.1869	16.4658
42	21	CONTROL	175	89.7	29.2898	17.8356
43	22	CONTROL	175	69.4	22.6612	16.6356
