# Supplementary material for: The effect of surgical repair of the chest on postural stability among patients with pectus excavatum
Source: Sci Rep. 2024 Jan 2;14:45. doi: 10.1038/s41598-023-50645-9 (PMC10762140; doi:10.1038/s41598-023-50645-9)
Supplement: Supplementary file 2 — Supplementary Table 2. [file 41598_2023_50645_MOESM2_ESM.xlsx]

## Sheet: Arkusz1
Trial	PS indicator	EG (n=21)																		CG (n=22)
		pretest						posttest						difference						pretest						posttest						difference
		X̅	-95%CI	95%CI	min	max	SD	X̅	-95%CI	95%CI	min	max	SD	X̅	-95%CI	95%CI	min	max	SD	X̅	-95%CI	95%CI	min	max	SD	X̅	-95%CI	95%CI	min	max	SD	X̅	-95%CI	95%CI	min	max	SD
EO	Vavg	11.0571	9.9491	12.1652	7.4333	16.567	2.4343	11.6635	10.6502	12.6768	8.0667	15.867	2.226	-0.6063	-1.964	0.75157	-5.6	5.5667	2.9832	7.24508	6.74381	7.74634	5.31667	9.46667	1.13057	7.50833	6.92854	8.08812	5.26667	10.3667	1.30768	-0.263	-0.422	-0.1046	-1.3	0.2083	0.3578
	VavgAP	7.1127	6.19629	8.0291	4.3	12.1667	2.01322	8.13016	7.31433	8.94599	5.3	11.1333	1.79226	-1.0175	-2.221	0.18618	-4.967	4.8667	2.6442	5.39015	5.00206	5.77824	4.21667	7.28333	0.87531	5.59091	5.11609	6.06572	4.26667	7.75	1.07091	-0.201	-0.354	-0.0473	-1.308	0.1417	0.3461
	VavgML	6.90159	6.23907	7.56411	4.73333	9.6	1.45547	6.5873	5.98396	7.19064	4.93333	8.83333	1.32545	0.3143	-0.285	0.91332	-1.933	2.9333	1.316	3.69811	3.3257	4.07051	2.475	5.925	0.839938	3.82652	3.43604	4.21699	2.31667	5.75	0.880681	-0.128	-0.225	-0.0314	-0.625	0.175	0.2189
	SA	463.333	349.688	576.978	177	1249	249.663	542.333	398.698	685.968	178	1355	315.546	-79	-199.718	41.7183	-577	504	265.202	175.318	145.116	205.521	90	345	68.1192	287.818	201.672	373.965	94	915	194.297	-112.5	-182.93	-42.0699	-620	100	158.85
	MaxAP	10.8905	9.04254	12.7384	5.5	23.6	4.05967	13.9238	10.9892	16.8585	6.2	32	6.44701	-3.0333	-6.032	-0.03508	-20.9	10.2	6.5868	9.28182	7.66662	10.897	4.7	20	3.64295	12.2136	9.38055	15.0467	3.9	27.3	6.38982	-2.932	-5.768	-0.096	-17.5	9.3	6.396
	MaxML	5.99524	4.19158	7.79889	2.2	18	3.96238	8.98571	6.93071	11.0407	2.4	20.8	4.51456	-2.9905	-4.958	-1.02327	-10.8	5.6	4.3217	3.63636	3.07762	4.19511	1.7	7.7	1.26021	4.77273	3.61185	5.93361	2.5	11.9	2.61828	-1.136	-2.052	-0.2203	-6.9	1.6	2.0662
EC	Vavg	13.446	11.8049	15.0872	9.06667	22.2667	3.60534	14.7492	13.0493	16.4492	9.03333	22.6667	3.73456	-1.30317	-3.226	0.6192	-13.6	8.4	4.223	9.26212	8.41406	10.1102	6.25	14.2917	1.91275	9.26515	8.50409	10.0262	6.5	13.5833	1.71652	-0.003	-0.305	0.2986	-1.28	1.267	0.6803
	VavgAP	9.61587	8.15392	11.0778	6.16667	18.3	3.21171	10.8778	9.46056	12.295	6.16667	16.5333	3.11344	-1.2619	-2.702	0.1784	-8.1	6.2	3.164	7.48371	6.84256	8.12486	4.99167	10.1417	1.44606	7.50985	6.95498	8.06472	5.15	9.45	1.25146	-0.0261	-0.284	0.2313	-1.1	1.158	0.5805
	VavgML	7.34127	6.5981	8.08444	5.06667	11.6333	1.63265	7.64286	6.63658	8.64914	5.26667	15.1	2.21066	-0.30159	-1.471	0.868	-9.9	4.533	2.569	3.94659	3.40852	4.48466	2.25833	8.025	1.21357	3.92045	3.40086	4.44005	2.35	7.55	1.1719	0.0261	-0.13	0.1825	-1.03	0.65	0.3526
	SA	2195.38	1603.34	2787.42	581	6107	1300.64	2204.62	1720.35	2688.89	537	4649	1063.87	-9.2381	-805.839	787.363	-2533	5149	1750.02	1206.45	908.869	1504.04	269	3081	671.182	1025.86	791.989	1259.74	236	2134	527.486	180.591	-158.675	519.857	-1533	1855	765.19
	MaxAP	23.2905	18.0853	28.4957	10.4	57.8	11.4351	24.5619	20.0844	29.0394	6.8	44.4	9.83639	-1.27143	-8.654	6.1107	-26.6	51	16.217	22.2091	18.9779	25.4403	10.5	37.3	7.28782	20.0409	16.6527	23.4291	6.9	38.3	7.64184	2.1682	-1.886	6.2224	-14.9	14.1	9.1439
	MaxML	16.2667	12.5999	19.9335	5.4	33.6	8.05545	21.019	11.3777	30.6604	4.8	102.4	21.1808	-4.75238	-13.485	3.9797	-68.8	25.8	19.183	11.0409	8.1473	13.9345	3.1	27.1	6.52633	9.96818	7.9526	11.9838	2.3	17.4	4.546	1.0727	-1.73	3.8757	-10	13.7	6.3219
OLS	Vavg	36.6667	33.7657	39.5676	28.5	51.6333	6.37292	36.7063	31.8117	41.601	19.3667	61.3	10.7528	-0.0397	-3.8523	3.7729	-19.07	11.867	8.376	32.8417	29.9506	35.7328	24.1333	44.5917	6.52064	33.5515	30.5752	36.5278	23.3667	47.6833	6.71276	-0.71	-1.546	0.1262	-4.22	2.875	1.8856
	VavgAP	20.8048	18.7304	22.8791	11.2333	31.5333	4.55704	21.5333	18.6586	24.4081	9.36667	38.3667	6.31541	-0.7286	-3.5104	2.0532	-14.27	10.2	6.111	21.4636	18.8405	24.0868	12.5083	31.0083	5.91628	21.6561	19.1069	24.2052	12.2167	33.4833	5.74948	-0.192	-0.817	0.4318	-2.48	2.375	1.4079
	VavgML	25.9857	23.7337	28.2378	17.2	35.8333	4.94744	25.4333	21.7423	29.1243	14.6	46.4	8.10862	0.5524	-2.0434	3.1481	-13.27	9.967	5.703	20.5909	18.9884	22.1934	13.675	27.6417	3.61436	21.3591	19.7296	22.9886	15.2167	28.0167	3.67521	-0.768	-1.385	-0.1518	-3.75	1.925	1.3903
	SA	3072.1	2562.43	3581.76	1069	4987	1119.67	2641.05	2112.87	3169.23	1008	5080	1160.34	431.048	-28.2625	890.358	-1504	1974	1009.04	2229.41	1855.99	2602.82	877	4071	842.209	2650.86	2232.5	3069.23	1140	4058	943.587	-421.455	-823.957	-18.9517	-1853	1161	907.816
	MaxAP	21.9286	19.6135	24.2436	11.8	32.3	5.08588	18.6286	15.9101	21.3471	12.4	37.9	5.9722	3.3	0.1988	6.4012	-6.5	18.6	6.813	21.1477	18.6006	23.6948	10.05	33.425	5.74475	21.2	18.7488	23.6512	11.6	31.75	5.52843	-0.052	-0.804	0.699	-4.55	3.05	1.6945
	MaxML	16.7476	15.0104	18.4849	11.4	23	3.81649	14.3952	12.8038	15.9866	8.3	22.5	3.49607	2.3524	-0.0433	4.7481	-9.9	12.4	5.263	14.4386	11.5584	17.3189	7.825	40.925	6.49618	14.4591	12.405	16.5132	8.35	32.65	4.63292	-0.02	-1.005	0.9639	-2.05	8.275	2.2202
0
Vavg – average velocity; SA – sway area; Max –maximal centre of pressure displacement; ML– medio-lateral; AP – anterior-posterior; EG – experimental group; CG – control group; EO – double stance with eyes open; EC – double stance with eyes closed; OLS – one leg standing with eyes open
